# Supplementary material for: Recovery of Metal Ions (Cd2+, Co2+, and Ni2+) from Nitrate and Sulfate on Laser-Induced Graphene Film Using Applied Voltage and Its Application
Source: Materials (Basel). 2024 Jun 17;17(12):2965. doi: 10.3390/ma17122965 (PMC11205473; doi:10.3390/ma17122965)
Supplement: Supplementary file 1 [file materials-17-02965-s001.zip]

Archive with 1 entries (1 files):
- materials-2994928-supplementary.pdf
